# Supplementary material for: Anti-Tumor Activity of Expanded PBMC-Derived NK Cells by Feeder-Free Protocol in Ovarian Cancer
Source: Cancers (Basel). 2021 Nov 22;13(22):5866. doi: 10.3390/cancers13225866 (PMC8616155; doi:10.3390/cancers13225866)
Supplement: Supplementary file 1 [file cancers-13-05866-s001.zip]

Archive with 1 entries (1 files):
- cancers-1409133-SI.pdf
